# Supplementary material for: Elevated NLRP3 Inflammasome Levels Correlate With Vitamin D in the Vitreous of Proliferative Diabetic Retinopathy
Source: Front Med (Lausanne). 2021 Oct 15;8:736316. doi: 10.3389/fmed.2021.736316 (PMC8553965; doi:10.3389/fmed.2021.736316)
Supplement: Supplementary file 1 [file Data_Sheet_1.XLSX]

## Sheet: PDR group
NUM	Age	Gender	trd	Operated eye	VEGF	IL-1b	CASPASE-1	SVD	VVD	NLRP3	HbA1C%	Tc(mmol/L)	TG(mmol/L)	HDL(mmol/L)	LDL(mmol/L)	DM type	laser photocoagulation	Duration of diabetes（years）	Weight/kg	Height/m	BMI	Systolic BP(mmHg)	Diastolic BP (mmHg)
13101946	71	female	n	left	309.04	18.95	34.75	22.36	22.99	0.039384	9.9	4.24	1.87	0.74	2.13	T2DM	prp	8	52.5	1.54	22.137	162	80
13374613	41	female	n	left	312.09	35.37	34.56	12.05	17.67	0.044818	9.4	5.38	3.25	0.71	2.9	T2DM	prp	4	67	1.57	27.1816	138	94
13364124	54	female	n	left	301.12	19.99	33.89	15.75	18.98	0.041958	8.1	4.6	1.56	0.78	2.78	T2DM	prp	14	52.5	1.59	20.7666	109	69
13206414	20	female	n	left	325.18	17.95	30.94	14.03	16.73	0.042873	9.1	5.83	1.34	1.27	3.02	T1DM	prp	13	51	1.55	21.2279	130	97
13374278	65	female	n	left	282.45	23.81	25.83	14.05	18.76	0.043502	7.6	4.78	1.3	1.05	2.65	T2DM	prp	2	52	1.55	21.6441	130	79
13205591	51	female	n	left	288.09	21.89	25.69	11.49	17.01	0.049222	6.1	5.05	1.69	0.92	2.62	T2DM	prp	8	51	1.52	22.0741	130	72
13374623	47	female	n	right	272.01	23.78	47.32	11.49	16.21	0.040985	6.5	4.42	1.73	1.26	1.91	T2DM	prp	13	62	1.6	24.2187	133	74
13205634	37	female	n	right	278.67	18.57	34.98	13.08	16.74	0.04396	7.3	3.46	0.87	0.98	1.51	T2DM	prp	13	48	1.6	18.75	100	68
13374291	49	male	n	left	217.98	26.06	53.91	23.28	24.33	0.03904	6.8	6.56	1.13	2.07	3.24	T2DM	prp	20	65	1.75	21.2245	144	71
13477276	56	male	n	left	244.09	20.83	24.98	13.91	17.77	0.041786	6.3	3.88	2.82	0.77	2.15	T2DM	prp	20	65	1.7	22.4913	131	70
13735252	45	male	n	left	209.08	25.92	33.67	15.25	18.43	0.041843	6.5	5.87	0.76	1.1	2.62	T2DM	prp	8	66	1.73	22.0522	125	81
13066512	33	male	n	left	267.78	22.56	31.97	12.97	17.09	0.0419	6.5	8.14	2.97	1.15	4.82	T2DM	prp	1	69	1.65	25.3444	137	90
13066127	25	male	n	left	299.09	23.05	29.95	12.18	17.05	0.042415	12.5	4.49	1.38	1.1	2.36	T2DM	prp	12	55.5	1.7	19.2042	141	93
13205756	56	male	n	left	321.23	26.03	24.64	9.89	16.09	0.04293	5.6	5.34	1.73	0.75	3.15	T2DM	prp	7	62.5	1.62	23.815	123	70
13373728	48	male	n	right	297.78	30.02	35.72	27.25	24.09	0.037896	7.5	3.4	0.86	0.87	1.56	T2DM	prp	5	59	1.75	19.2653	127	85
13205569	39	male	n	right	320.32	29.89	42.76	11.56	19.78	0.039956	6.6	4.68	8.01	0.6	2.13	T2DM	prp	25	85	1.72	28.7317	134	86
13205926	59	male	n	right	252.32	27.63	53.56	15.54	18.35	0.040585	7.8	4.76	1.69	0.99	1.46	T2DM	prp	19	77	1.68	27.2817	182	97
13373950	53	male	n	right	476.89	34.05	69.73	17.72	19.35	0.046419	8.6	4.98	1.75	1.05	2.79	T2DM	prp	2	61	1.51	26.7532	133	82
13725480	50	male	n	right	278.39	22.96	26.58	16.08	19.45	0.047906	6.7	6.37	1.77	0.96	2.38	T2DM	prp	20	70	1.71	23.939	170	111
13364143	41	male	n	left	289.98	32.78	57.6	30.89	25.55	0.033092	6.9	5.34	3.69	0.98	3.05	T2DM	non-prp	10	75	1.75	24.4898	138	91
13067058	54	female	n	left	421.54	31.67	67.81	21.6	23.11	0.041557	8.7	4.35	0.94	1.16	2.13	T2DM	non-prp	14	68	1.62	25.9107	136	88
13735042	61	female	n	left	509.93	28.49	55.93	17.04	19.75	0.047106	6.6	5.67	1.57	0.75	2.38	T2DM	non-prp	13	55	1.58	22.0317	126	72
13725511	47	female	n	right	365.76	32.09	32.99	18.02	20.79	0.045447	8.6	4.84	0.67	0.87	2.13	T2DM	non-prp	15	58	1.6	22.6562	116	78
13206103	31	female	n	right	387.56	38.11	56.72	10.91	15.56	0.04968	9.3	6.48	1.2	0.84	4.02	T2DM	non-prp	2	53	1.55	22.0604	142	91
13206021	62	female	n	right	575.12	37.43	50.51	17.08	19.05	0.051739	6.7	5.3	1.26	1.2	2.73	T2DM	non-prp	10	57	1.69	19.9573	131	69
13206255	57	male	n	left	423.05	22.35	46.73	21.03	22.06	0.042129	10.3	5.46	0.66	1.4	1.4	T2DM	non-prp	15	61	1.6	23.8281	128	68
13725367	54	male	n	left	310.09	18.03	26.74	17.05	19.23	0.044303	6.8	6.72	1.13	1.26	2.38	T2DM	non-prp	15	73	1.68	25.8645	128	83
13206219	62	male	n	left	334.56	18.96	35.76	16.38	20.03	0.040413	6.3	3.89	2.48	0.51	2.06	T2DM	non-prp	20	80	1.7	27.6817	132	63
13489745	47	female	trd	left	367.76	35.56	64.75	15.26	18.43	0.045962	8.7	5.02	1.13	0.71	1.91	T2DM	non-prp	19	66	1.58	26.4381	135	83
13373931	51	female	trd	left	386.54	35.43	43.65	14.3	18.23	0.046705	7.9	2.94	0.84	1.07	1.19	T2DM	non-prp	20	67	1.67	24.0238	155	89
13111632	60	female	trd	left	300.97	24.85	58.88	9.13	15.01	0.051167	9.1	4.35	1.26	1.15	2.42	T2DM	non-prp	8	47	1.45	22.3543	202	102
13802507	40	female	trd	left	324.65	28.54	51.56	9.83	14.92	0.052196	8.7	3.46	1.38	1.3	2.32	T2DM	non-prp	13	57	1.58	22.8329	135	86
13205832	49	female	trd	left	454.11	32.98	49.71	6.51	15.39	0.053626	7.6	3.82	1.44	0.99	2.02	T2DM	non-prp	20	82	1.7	28.3737	121	80
13111873	55	female	trd	left	376.35	29.76	46.74	9.98	14.01	0.055686	5.6	4.44	0.76	0.96	2.23	T2DM	non-prp	5	58	1.65	21.3039	146	71
13065960	31	female	trd	right	309.03	31.23	59.35	13.7	18.04	0.043388	6.7	6.37	1.57	1.31	3.68	T2DM	non-prp	10	60	1.64	22.3081	135	82
14210905	62	female	trd	right	367.98	37.04	65.54	14.21	17.63	0.047906	11.8	4.9	1.34	1.3	1.51	T2DM	non-prp	15	70	1.63	26.3465	151	79
13373762	43	female	trd	right	402.13	35.74	58.43	12.84	16.79	0.049908	8.9	5.87	3.79	0.96	3.35	T2DM	non-prp	6	56	1.56	23.0112	128	97
13364283	54	female	trd	right	345.64	29.97	39.78	7.21	15.76	0.050709	6.6	7.03	1.38	1.45	3.93	T2DM	non-prp	3	65	1.7	22.4913	153	92
13725472	55	female	trd	right	465.09	36.45	43.43	8.29	15.65	0.055686	10.2	5.02	1.34	1.49	2.38	T2DM	non-prp	10	50	1.62	19.052	127	63
13065888	42	male	trd	left	342.09	26.49	41.89	11.09	16.32	0.044966	8.5	4.54	1.34	0.91	2.36	T2DM	non-prp	20	59	1.62	22.4813	170	111
13736489	58	male	trd	left	501.02	38.02	52.57	9.36	14.46	0.051968	7.9	4.9	2.25	1.35	2.38	T2DM	non-prp	15	70	1.74	23.1206	169	97
14303134	38	male	trd	left	423.03	35.06	48.53	6.72	15.05	0.052025	8.5	6.77	1.36	0.87	2.32	T2DM	non-prp	10	68	1.7	23.5294	152	99
13375551	63	male	trd	left	374.46	31.05	62.98	13.8	17.03	0.054198	8.3	3.07	1.44	0.73	1.42	T2DM	non-prp	20	82	1.7	28.3737	139	70
13475368	64	male	trd	left	537.89	30.21	33.62	9.99	14.96	0.054942	7.9	5.02	1.24	1.15	2.62	T2DM	non-prp	19	78	1.65	28.6501	134	62
13065948	62	male	trd	left	494.89	34.93	41.53	5.84	15.45	0.055514	7	4.44	1.36	0.83	2.38	T2DM	non-prp	9	75	1.7	25.9516	149	86
14303235	36	male	trd	right	258.07	39.02	47.75	17.04	18.93	0.04047	6.8	4.44	0.87	1.35	2.32	T2DM	non-prp	13	75	1.72	25.3515	196	123
13066851	65	female	n	left	299.87	29.78	65.54	29.24	23.63	0.034236	6.8	3.35	0.86	1.01	1.37	T2DM	irp	7	70	1.68	24.8016	142	60
13801803	64	female	n	left	354.76	33.76	37.78	13.05	17.65	0.042873	5.6	3.46	1.69	1.49	2.36	T2DM	irp	24	60	1.48	27.3923	165	93
13066964	65	female	n	right	301.32	27.44	51.8	15.65	18.78	0.041214	10.2	6.72	2.29	1.13	3.58	T2DM	irp	16	51	1.58	20.4294	153	87
13374300	56	male	n	left	390.85	40.87	49.89	9.37	15.09	0.044875	5.6	5.34	1.73	0.75	3.15	T2DM	irp	20	62	1.62	23.6244	125	76
13065964	60	male	n	right	320.06	27.02	37.69	27.89	25.08	0.03538	10	5.67	0.76	1.3	3.11	T2DM	irp	20	70	1.72	23.6614	122	78
13206236	39	male	n	right	300.76	26.32	45.56	18.31	20.52	0.038697	6.8	3.93	3.34	0.62	2.01	T2DM	irp	5	83	1.75	27.102	131	82
13364272	64	female	trd	right	342.07	26.09	37.48	10.06	15.92	0.045618	8.6	4.99	2.25	0.97	2.43	T2DM	irp	20	65	1.59	25.711	135	78
13206153	67	male	trd	left	415.82	26.89	48.52	10.97	16.35	0.048993	6.3	3.52	1.6	1.05	1.49	T2DM	irp	25	60	1.73	20.0474	165	93
13112201	51	male	trd	left	351.03	36.86	37.67	5.84	14.55	0.05763	8.1	6.77	1.14	1.26	3.02	T2DM	irp	15	72	1.72	24.3375	156	85

## Sheet: Control group
Number	Age	Gender	Operated eye	VEGF	IL-1b	CASPASE-1	SVD（ng/ml）	VVD	NLRP3	HbA1C%	Tc(mmol/L)	TG(mmol/L)	HDL(mmol/L)	LDL(mmol/L)	Weight/kg	Height/m	BMI	Systolic BP(mmHg)	Diastolic BP (mmHg)
13373664	64	female	left	31.09	8.13	11.09	15.35	17.08	0.0316616	5.8	3.3	1.36	1.15	1.28	56	1.52	24.2382	151	77
13205680	65	female	left	35.76	4.56	13.89	21.91	24.02	0.02863	5.2	5.92	1.61	1.54	2.86	56	1.52	24.2382	155	77
13066008	63	female	right	41.82	6.89	16.54	16.45	17.28	0.0284584	4.9	4.87	1.46	0.89	2.12	68	1.78	21.4619	114	82
13066141	70	female	right	34.07	5.09	11.21	17.45	15.01	0.0298884	5.6	4.25	1.32	1.04	2.08	61	1.64	22.68	142	89
13066177	55	female	left	31.32	7.4	10.4	25.26	23.67	0.0284584	5.5	5.51	2.26	0.98	3.27	55	1.53	23.4952	131	84
13066271	66	female	left	30.06	7.02	17.21	19.78	20.45	0.0310896	4.6	4.25	1.24	1.24	2.74	68	1.6	26.5625	142	80
13374314	43	female	left	29.87	6.78	12.34	12.96	15.36	0.0282868	5.4	4.24	0.76	1.52	1.79	64	1.59	25.3155	206	107
13374327	70	female	right	39.85	4.67	13.45	22.45	22.01	0.0296596	5.3	5.01	2.01	1.02	1.73	57	1.61	21.9899	155	90
13206024	71	female	right	29.08	5.92	11.67	22.87	24.54	0.030918	5.5	5.67	2.96	1.33	3.09	63	1.62	24.0055	130	93
13364279	66	female	left	27.78	23.02	21.09	18.1	19.21	0.0296024	5.6	4.23	1.34	1.07	1.83	80	1.64	29.7442	116	74
13101700	72	female	left	31.12	5.99	23.89	18.23	18.98	0.0305176	4.8	4.43	0.87	1.02	1.79	50	1.64	18.5901	137	89
13374366	45	female	left	30.04	18.95	16.54	24.88	25.45	0.0310896	5.4	3.62	1.99	1.33	1.9	52	1.58	20.83	134	82
13066739	65	female	left	46.89	4.56	17.21	11.56	15.44	0.0285728	5.1	5.18	1.1	1.47	2.41	55	1.55	22.8928	126	79
13475306	62	female	left	29.09	6.89	18.03	10.2	25.45	0.0301744	5.4	3.25	0.74	0.98	3.07	57	1.55	23.7253	118	78
13725642	66	female	left	28.09	17.4	17.45	21.08	24.08	0.0281152	5.5	3.7	1.34	0.88	1.79	67	1.7	23.1834	114	77
13725843	64	female	right	22.01	6.78	15.45	19.78	21.02	0.0281152	5.7	4.67	2.59	1.24	1.79	70	1.6	27.3437	150	91
13374055	53	male	right	31.03	6.86	8.03	23.03	24.46	0.0302888	5.1	3.98	2.86	0.91	1.83	68	1.83	20.3052	116	73
13374586	54	male	left	32.18	17.95	19.21	22.2	23.04	0.0308036	5.7	5.28	1.6	0.99	2.87	65	1.6	25.3906	153	72
13374612	54	male	right	24.09	8.13	10.4	13.32	16.54	0.0306892	5.1	5.38	2.59	0.88	2.86	63	1.7	21.7993	138	78
14303477	74	male	left	28.9	15.09	20.34	20.34	26.01	0.0305748	5.3	4.92	2.96	1.15	1.38	74	1.54	31.2026	123	76
13111566	67	male	left	27.8	7.02	15.67	23.34	24.02	0.0281152	5.6	4.33	0.87	1.24	1.73	77	1.73	25.7276	120	87
13725772	65	male	right	28.67	6.26	16.43	20.04	29.48	0.0301744	4.8	4.25	1.99	0.91	3.09	46	1.58	18.4265	153	90
13733976	65	male	left	21.28	4.67	18.94	22.98	24.67	0.028916	4.7	4.23	2.76	0.91	3.07	75	1.63	28.2284	139	82
13724299	29	male	left	25.12	5.92	14.34	26.54	24.13	0.0290304	4.8	4.24	1.6	1.21	2.72	57	1.68	20.1956	128	75
13112197	74	male	left	37.49	6.02	16.09	25.65	24.34	0.0288016	5.4	4.23	1.78	1.23	1.09	44	1.48	20.0877	111	70

## Sheet: NPDR group
Number	Age	Gender	Operated eye	VEGF	IL-1b	CASPASE-1	SVD（ng/ml）	VVD（ng/ml）	NLRP3	HbA1C%	Tc(mmol/L)	TG(mmol/L)	HDL(mmol/L)	LDL(mmol/L)	DR type	laser photocoagulation	Duration of diabetes（years）	weight/kg	height/m	BMI	Systolic BP(mmHg)	Diastolic BP (mmHg)
13875138	74	female	right	55.76	9.56	13.89	16.89	16.89	0.0365808	6.1	4.83	0.87	0.83	1.83	T2DM	PRP	20	57	1.53	24.3496	134	76
13374088	69	female	right	60.06	14.02	17.21	9.88	12.02	0.0449892	6.1	6.26	1.57	0.89	3.82	T2DM	IRP	10	52	1.58	20.83	134	82
13066054	63	female	right	59.17	9.78	12.34	17.34	18.78	0.0341212	6.4	5.43	2.09	1.03	2.43	T2DM	nPRP	20	54	1.56	22.1893	134	76
13801854	70	female	left	41.09	8.13	11.09	17.07	16.03	0.0341212	5.8	5.26	1.34	0.69	3.09	T2DM	PRP	8	66	1.65	24.2424	144	89
13489848	80	female	left	41.82	7.89	16.54	16.56	16.43	0.0405848	5.9	6.03	2.86	0.91	1.79	T2DM	PRP	13	65	1.6	25.3906	153	72
13206440	65	man	right	64.07	12.09	9.21	24.95	19.34	0.0353796	6.5	5.39	0.76	1.31	3.52	T2DM	IRP	5	62	1.61	23.9188	167	89
13374298	46	man	left	71.32	12.4	10.4	19.26	18.89	0.0347504	6.3	4.76	8.16	1.23	2.5	T2DM	IRP	9	50	1.64	18.5901	137	89
13475081	67	man	right	41.03	16.86	8.03	23.21	19.36	0.0279207	6.1	4.83	0.86	0.83	2.5	T2DM	nPRP	20	65	1.6	25.3906	153	72
13205671	57	man	left	59.5	14.67	13.45	12.53	14.13	0.0404704	4.8	6.29	0.81	1.1	3.37	T2DM	nPRP	15	66	1.63	24.841	150	72
13373917	64	man	left	69.28	5.32	11.67	19.67	16.72	0.0359516	5.7	5.78	1.89	1.43	2.32	T2DM	nPRP	6	52	1.61	20.061	167	85
